# Supplementary material for: Micronutrient Deficiencies in Heart Failure and Relationship with Exocrine Pancreatic Insufficiency
Source: Nutrients. 2024 Dec 27;17(1):56. doi: 10.3390/nu17010056 (PMC11723028; doi:10.3390/nu17010056)
Supplement: Supplementary file 1 [file nutrients-17-00056-s001.zip]

Archive with 1 entries (1 files):
- nutrients-3361040-supplementary.pdf
